# Supplementary material for: Protocol: New approaches to managing the social deficits of Turner Syndrome using the PEERS program
Source: F1000Res. 2019 Mar 18;7:1864. Originally published 2018 Nov 29. [Version 2] doi: 10.12688/f1000research.15489.2 (PMC6456833; doi:10.12688/f1000research.15489.2)
Supplement: Supplementary file 1 [file f1000research-7-20091-s0000.tgz]

Archive with 1 entries (1 files):
- 11c10ccd-58c4-4aae-9a59-faae54f58f0a_Supplementary_File_1_v2.docx
